# Supplementary material for: Repeated Intravenous Administration of Human Neural Stem Cells Producing Choline Acetyltransferase Exerts Anti-Aging Effects in Male F344 Rats
Source: Cells. 2023 Nov 26;12(23):2711. doi: 10.3390/cells12232711 (PMC10706332; doi:10.3390/cells12232711)
Supplement: Supplementary file 1 [file cells-12-02711-s001.zip]

Archive with 1 entries (1 files):
- cells-2625664-supplementary.pdf
